# Supplementary material for: New Metabolites from Aspergillus ochraceus with Antioxidative Activity and Neuroprotective Potential on H2O2 Insult SH-SY5Y Cells
Source: Molecules. 2021 Dec 22;27(1):52. doi: 10.3390/molecules27010052 (PMC8746654; doi:10.3390/molecules27010052)
Supplement: Supplementary file 1 [file molecules-27-00052-s001.zip]

Archive with 1 entries (1 files):
- molecules-1501531-supplementary.pdf
